# Supplementary material for: Genetic module and miRNome trait analyses reflect the distinct biological features of endothelial progenitor cells from different anatomic locations
Source: BMC Genomics. 2012 Sep 3;13:447. doi: 10.1186/1471-2164-13-447 (PMC3443421; doi:10.1186/1471-2164-13-447)
Supplement: Additional file 2 Figure S2 — Gene expression signatures and functional modules of different EPCs. [file 1471-2164-13-447-S2.xls]

## Sheet: CB-EPC genes
probe set	NAME
212675_s_at	gb:AB011154.1 /DB_XREF=gi:3043687 /GEN=KIAA0582 /FEA=mRNA /CNT=119 /TID=Hs.79507.1 /TIER=Stack /STK=16 /UG=Hs.79507 /LL=23177 /DEF=Homo sapiens mRNA for KIAA0582 protein, partial cds. /PROD=KIAA0582 protein
230574_at	gb:AW139393 /DB_XREF=gi:6144111 /DB_XREF=UI-H-BI1-adq-c-06-0-UI.s1 /CLONE=IMAGE:2717578 /FEA=EST /CNT=14 /TID=Hs.62954.2 /TIER=Stack /STK=11 /UG=Hs.62954 /LL=2495 /UG_GENE=FTH1 /UG_TITLE=ferritin, heavy polypeptide 1
1570107_at	gb:BC029332.1 /DB_XREF=gi:20379648 /TID=Hs2.382718.1 /CNT=2 /FEA=mRNA /TIER=ConsEnd /STK=0 /UG=Hs.382718 /UG_TITLE=Homo sapiens, clone IMAGE:5109488, mRNA /DEF=Homo sapiens, clone IMAGE:5109488, mRNA.
205969_at	AADAC: arylacetamide deacetylase (esterase)
223593_at	AADAT: aminoadipate aminotransferase
202170_s_at	AASDHPPT: aminoadipate-semialdehyde dehydrogenase-phosphopantetheinyl transferase
220159_at	ABCA11: ATP-binding cassette, sub-family A (ABC1), member 11 (pseudogene)
242541_at	ABCA9: ATP-binding cassette, sub-family A (ABC1), member 9
1554878_a_at	ABCD3: ATP-binding cassette, sub-family D (ALD), member 3
242567_at	ABTB1: ankyrin repeat and BTB (POZ) domain containing 1
1555326_a_at	ADAM9: ADAM metallopeptidase domain 9 (meltrin gamma)
202381_at	ADAM9: ADAM metallopeptidase domain 9 (meltrin gamma)
1553234_at	ADAMTS18: ADAM metallopeptidase with thrombospondin type 1 motif, 18
230040_at	ADAMTS18: ADAM metallopeptidase with thrombospondin type 1 motif, 18
237411_at	ADAMTS6: ADAM metallopeptidase with thrombospondin type 1 motif, 6
1554697_at	ADAMTS9: ADAM metallopeptidase with thrombospondin type 1 motif, 9
1562275_at	ADAMTS9: ADAM metallopeptidase with thrombospondin type 1 motif, 9
237217_at	ADAMTSL1: ADAMTS-like 1
201753_s_at	ADD3: adducin 3 (gamma)
221761_at	ADSS: adenylosuccinate synthase
222862_s_at	AK5: adenylate kinase 5
231067_s_at	AKAP12: A kinase (PRKA) anchor protein (gravin) 12
228255_at	ALS2CR4: amyotrophic lateral sclerosis 2 (juvenile) chromosome region, candidate 4
211148_s_at	ANGPT2: angiopoietin 2
221009_s_at	ANGPTL4: angiopoietin-like 4
224687_at	ANKIB1: ankyrin repeat and IBR domain containing 1
213035_at	ANKRD28: ankyrin repeat domain 28
226025_at	ANKRD28: ankyrin repeat domain 28
222608_s_at	ANLN: anillin, actin binding protein
220092_s_at	ANTXR1: anthrax toxin receptor 1
201012_at	ANXA1: annexin A1
205082_s_at	AOX1: aldehyde oxidase 1
203300_x_at	AP1S2: adaptor-related protein complex 1, sigma 2 subunit
221031_s_at	APOLD1: apolipoprotein L domain containing 1 /// apolipoprotein L domain containing 1
234959_at	Apoptosis related protein APR-4
214953_s_at	APP: amyloid beta (A4) precursor protein (peptidase nexin-II, Alzheimer disease)
202268_s_at	APPBP1: amyloid beta precursor protein binding protein 1
216266_s_at	ARFGEF1: ADP-ribosylation factor guanine nucleotide-exchange factor 1(brefeldin A-inhibited)
224764_at	ARHGAP21: Rho GTPase activating protein 21
227911_at	ARHGAP28: Rho GTPase activating protein 28
213016_at	ARTC1 mRNA, complete sequence
219918_s_at	ASPM: asp (abnormal spindle)-like, microcephaly associated (Drosophila)
217550_at	ATF6: Activating transcription factor 6
213115_at	ATG4A: ATG4 autophagy related 4 homolog A (S. cerevisiae)
208442_s_at	ATM /// LOC651610: ataxia telangiectasia mutated (includes complementation groups A, C and D) /// similar to Serine-protein kinase ATM (Ataxia telangiectasia mutated) (A-T, mutated)
210858_x_at	ATM: ataxia telangiectasia mutated (includes complementation groups A, C and D)
1558706_a_at	ATOH8: Atonal homolog 8 (Drosophila)
219660_s_at	ATP8A2: ATPase, aminophospholipid transporter-like, Class I, type 8A, member 2
223374_s_at	B3GALNT1: beta-1,3-N-acetylgalactosaminyltransferase 1 (globoside blood group)
235333_at	B4GALT6: UDP-Gal:betaGlcNAc beta 1,4- galactosyltransferase, polypeptide 6
219688_at	BBS7: Bardet-Biedl syndrome 7
225674_at	BCAP29: B-cell receptor-associated protein 29
205263_at	BCL10: B-cell CLL/lymphoma 10
201084_s_at	BCLAF1: BCL2-associated transcription factor 1
221478_at	BNIP3L: BCL2/adenovirus E1B 19kDa interacting protein 3-like /// BCL2/adenovirus E1B 19kDa interacting protein 3-like
232698_at	BPIL1: bactericidal/permeability-increasing protein-like 1
211851_x_at	BRCA1: breast cancer 1, early onset
221703_at	BRIP1: BRCA1 interacting protein C-terminal helicase 1 /// BRCA1 interacting protein C-terminal helicase 1
218090_s_at	BRWD2: bromodomain and WD repeat domain containing 2
228783_at	BVES: blood vessel epicardial substance
200777_s_at	BZW1 /// LOC151579: basic leucine zipper and W2 domains 1 /// similar to basic leucine zipper and W2 domains 1
221652_s_at	C12orf11: chromosome 12 open reading frame 11
224759_s_at	C12orf23: chromosome 12 open reading frame 23
219757_s_at	C14orf101: chromosome 14 open reading frame 101
212460_at	C14orf147: chromosome 14 open reading frame 147
217768_at	C14orf166: chromosome 14 open reading frame 166
227029_at	C14orf24: chromosome 14 open reading frame 24
220173_at	C14orf45: chromosome 14 open reading frame 45
1558820_a_at	C18orf34: chromosome 18 open reading frame 34
229442_at	C18orf54: chromosome 18 open reading frame 54
219283_at	C1GALT1C1: C1GALT1-specific chaperone 1
242283_at	C1orf67: chromosome 1 open reading frame 67
222893_s_at	C1orf82: chromosome 1 open reading frame 82
222192_s_at	C2orf43: chromosome 2 open reading frame 43
1558552_s_at	C3orf55: chromosome 3 open reading frame 55
221935_s_at	C3orf64: chromosome 3 open reading frame 64
227856_at	C4orf32: chromosome 4 open reading frame 32
222344_at	C5orf13: Chromosome 5 open reading frame 13
230424_at	C5orf13: chromosome 5 open reading frame 13
224876_at	C5orf24: chromosome 5 open reading frame 24
231840_x_at	C5orf31: chromosome 5 open reading frame 31
1554314_at	C6orf141: chromosome 6 open reading frame 141
242006_at	C6orf152: chromosome 6 open reading frame 152
235771_at	C6orf155: chromosome 6 open reading frame 155
215380_s_at	C7orf24: chromosome 7 open reading frame 24
236766_at	C8orf38: Chromosome 8 open reading frame 38
236634_at	C8orf48: chromosome 8 open reading frame 48
223614_at	C8orf57: chromosome 8 open reading frame 57
205308_at	C8orf70: chromosome 8 open reading frame 70
218998_at	C9orf6: chromosome 9 open reading frame 6
239106_at	CA5BL: Carbonic anhydrase VB-like
225627_s_at	CACHD1: cache domain containing 1
207050_at	CACNA2D1: calcium channel, voltage-dependent, alpha 2/delta subunit 1
207483_s_at	CAND1: cullin-associated and neddylation-dissociated 1
201238_s_at	CAPZA2: capping protein (actin filament) muscle Z-line, alpha 2
200037_s_at	CBX3 /// LOC653972: chromobox homolog 3 (HP1 gamma homolog, Drosophila) /// chromobox homolog 3 (HP1 gamma homolog, Drosophila) /// similar to chromobox homolog 3 /// similar to chromobox homolog 3
213644_at	CCDC46: coiled-coil domain containing 46
225297_at	CCDC5: coiled-coil domain containing 5 (spindle associated)
226713_at	CCDC50: coiled-coil domain containing 50
235051_at	CCDC50: coiled-coil domain containing 50
223236_at	CCDC55: coiled-coil domain containing 55
220180_at	CCDC68: coiled-coil domain containing 68
221156_x_at	CCPG1: cell cycle progression 1
226545_at	CD109: CD109 molecule
211574_s_at	CD46: CD46 molecule, complement regulatory protein
201925_s_at	CD55: CD55 molecule, decay accelerating factor for complement (Cromer blood group)
233647_s_at	CDADC1: cytidine and dCMP deaminase domain containing 1
203214_x_at	CDC2: cell division cycle 2, G1 to S and G2 to M
210559_s_at	CDC2: cell division cycle 2, G1 to S and G2 to M
217879_at	CDC27: cell division cycle 27
213595_s_at	CDC42BPA: CDC42 binding protein kinase alpha (DMPK-like)
223381_at	CDCA1: cell division cycle associated 1
224428_s_at	CDCA7: cell division cycle associated 7 /// cell division cycle associated 7
203441_s_at	CDH2: cadherin 2, type 1, N-cadherin (neuronal)
224848_at	CDK6: cyclin-dependent kinase 6
232355_at	CDNA FLJ10247 fis, clone HEMBB1000705
225553_at	CDNA FLJ12874 fis, clone NT2RP2003769
226107_at	CDNA FLJ13495 fis, clone PLACE1004425
217177_s_at	CDNA FLJ13658 fis, clone PLACE1011567
205501_at	CDNA FLJ25677 fis, clone TST04054
243910_x_at	CDNA FLJ30383 fis, clone BRACE2008102
1556194_a_at	CDNA FLJ33585 fis, clone BRAMY2012163
226902_at	CDNA FLJ34165 fis, clone FCBBF3014770
227193_at	CDNA FLJ37631 fis, clone BRCOC2015944
212385_at	CDNA FLJ37747 fis, clone BRHIP2022986
212386_at	CDNA FLJ37747 fis, clone BRHIP2022986
217922_at	CDNA FLJ40810 fis, clone TRACH2009743
227277_at	CDNA FLJ41088 fis, clone ASTRO2002459
239863_at	CDNA FLJ43322 fis, clone NT2RI2027975
1564451_at	CDNA: FLJ21211 fis, clone COL00485
234644_x_at	CDNA: FLJ22426 fis, clone HRC08780
207828_s_at	CENPF: centromere protein F, 350/400ka (mitosin)
222848_at	CENPK: centromere protein K
236928_at	CEP135: Centrosomal protein 135kDa
1558953_s_at	CEP164: centrosomal protein 164kDa
1552717_s_at	CEP170 /// CEP170L: centrosomal protein 170kDa /// centrosomal protein 170kDa-like
207719_x_at	CEP170: centrosomal protein 170kDa
212746_s_at	CEP170: centrosomal protein 170kDa
218542_at	CEP55: centrosomal protein 55kDa
212677_s_at	CEP68: centrosomal protein 68kDa
1554489_a_at	CEP70: centrosomal protein 70kDa
219036_at	CEP70: centrosomal protein 70kDa
224150_s_at	CEP70: centrosomal protein 70kDa
235117_at	CHAC2: ChaC, cation transport regulator-like 2 (E. coli)
212616_at	CHD9: chromodomain helicase DNA binding protein 9
238075_at	CHEK1: CHK1 checkpoint homolog (S. pombe)
233268_s_at	CHURC1: churchill domain containing 1
1555278_a_at	CKAP5: cytoskeleton associated protein 5
206908_s_at	CLDN11: claudin 11 (oligodendrocyte transmembrane protein)
228335_at	CLDN11: claudin 11 (oligodendrocyte transmembrane protein)
204980_at	CLOCK: clock homolog (mouse)
228794_at	CMYA3: cardiomyopathy associated 3
206417_at	CNGA1: cyclic nucleotide gated channel alpha 1
203641_s_at	COBLL1: COBL-like 1
203642_s_at	COBLL1: COBL-like 1
225664_at	COL12A1: collagen, type XII, alpha 1
223466_x_at	COL4A3BP: collagen, type IV, alpha 3 (Goodpasture antigen) binding protein
213110_s_at	COL4A5: collagen, type IV, alpha 5 (Alport syndrome)
213992_at	COL4A6: collagen, type IV, alpha 6
218351_at	COMMD8: COMM domain containing 8
201358_s_at	COPB1: coatomer protein complex, subunit beta 1
201359_at	COPB1: coatomer protein complex, subunit beta 1
238733_at	CPM: Carboxypeptidase M
202118_s_at	CPNE3: copine III
204313_s_at	CREB1: cAMP responsive element binding protein 1
208669_s_at	CRI1: CREBBP/EP300 inhibitor 1
208670_s_at	CRI1: CREBBP/EP300 inhibitor 1
1552347_at	CRYZL1: crystallin, zeta (quinone reductase)-like 1
201112_s_at	CSE1L: CSE1 chromosome segregation 1-like (yeast)
220768_s_at	CSNK1G3: casein kinase 1, gamma 3
206297_at	CTRC: chymotrypsin C (caldecrin)
226000_at	CTTNBP2NL: CTTNBP2 N-terminal like
231822_at	CTTNBP2NL: CTTNBP2 N-terminal like
202213_s_at	CUL4B: cullin 4B
210257_x_at	CUL4B: cullin 4B
215997_s_at	CUL4B: cullin 4B
244546_at	CYCS: cytochrome c, somatic
212855_at	DCUN1D4: DCN1, defective in cullin neddylation 1, domain containing 4 (S. cerevisiae)
243711_at	DDAH1: dimethylarginine dimethylaminohydrolase 1
204977_at	DDX10: DEAD (Asp-Glu-Ala-Asp) box polypeptide 10
221509_at	DENR: density-regulated protein
234915_s_at	DENR: density-regulated protein
220295_x_at	DEPDC1: DEP domain containing 1
222958_s_at	DEPDC1: DEP domain containing 1
232278_s_at	DEPDC1: DEP domain containing 1
201385_at	DHX15: DEAH (Asp-Glu-Ala-His) box polypeptide 15
223138_s_at	DHX36: DEAH (Asp-Glu-Ala-His) box polypeptide 36
223139_s_at	DHX36: DEAH (Asp-Glu-Ala-His) box polypeptide 36
218277_s_at	DHX40: DEAH (Asp-Glu-Ala-His) box polypeptide 40
215506_s_at	DIRAS3: DIRAS family, GTP-binding RAS-like 3
226278_at	DKFZp313A2432: hypothetical protein DKFZp313A2432
202514_at	DLG1: discs, large homolog 1 (Drosophila)
202515_at	DLG1: discs, large homolog 1 (Drosophila)
202516_s_at	DLG1: discs, large homolog 1 (Drosophila)
203764_at	DLG7: discs, large homolog 7 (Drosophila)
1566775_at	DNAH1: dynein, axonemal, heavy polypeptide 1
235032_at	DNAJA5: DnaJ homology subfamily A member 5
225174_at	DNAJC10: DnaJ (Hsp40) homolog, subfamily C, member 10
232090_at	DNM3: Dynamin 3
220668_s_at	DNMT3B: DNA (cytosine-5-)-methyltransferase 3 beta
213391_at	DPY19L4: dpy-19-like 4 (C. elegans)
226721_at	DPY19L4: Dpy-19-like 4 (C. elegans)
227239_at	DRCTNNB1A: down-regulated by Ctnnb1, a
1552467_at	DSCR10: Down syndrome critical region gene 10
212253_x_at	DST: dystonin
212254_s_at	DST: dystonin
215016_x_at	DST: dystonin
211684_s_at	DYNC1I2: dynein, cytoplasmic 1, intermediate chain 2 /// dynein, cytoplasmic 1, intermediate chain 2
235273_at	DYX1C1: dyslexia susceptibility 1 candidate 1
241725_at	E2F7: E2F transcription factor 7
234992_x_at	ECT2: epithelial cell transforming sequence 2 oncogene
220342_x_at	EDEM3 /// LOC653815: ER degradation enhancer, mannosidase alpha-like 3 /// similar to chromosome 1 open reading frame 22
223243_s_at	EDEM3 /// LOC653815: ER degradation enhancer, mannosidase alpha-like 3 /// similar to chromosome 1 open reading frame 22
227429_at	EFCAB4A: EF-hand calcium binding domain 4A
219833_s_at	EFHC1: EF-hand domain (C-terminal) containing 1
225656_at	EFHC1: EF-hand domain (C-terminal) containing 1
208469_s_at	EGFL8 /// LOC653870: EGF-like-domain, multiple 8 /// similar to palmitoyl-protein thioesterase 2
208726_s_at	EIF2S2: eukaryotic translation initiation factor 2, subunit 2 beta, 38kDa
201435_s_at	EIF4E: eukaryotic translation initiation factor 4E
201123_s_at	EIF5A: eukaryotic translation initiation factor 5A
210868_s_at	ELOVL6: ELOVL family member 6, elongation of long chain fatty acids (FEN1/Elo2, SUR4/Elo3-like, yeast)
219436_s_at	EMCN: endomucin
222434_at	ENAH: enabled homolog (Drosophila)
201718_s_at	EPB41L2: erythrocyte membrane protein band 4.1-like 2
221911_at	ETV1: ets variant gene 1
218748_s_at	EXOC5: exocyst complex component 5
222726_s_at	EXOC5: exocyst complex component 5
225084_at	EXOC5: exocyst complex component 5
226259_at	EXOC6: exocyst complex component 6
209537_at	EXTL2: exostoses (multiple)-like 2
230147_at	F2RL2: coagulation factor II (thrombin) receptor-like 2
222685_at	FAM29A: family with sequence similarity 29, member A
201889_at	FAM3C: family with sequence similarity 3, member C
231880_at	FAM40B: family with sequence similarity 40, member B
221804_s_at	FAM45B /// FAM45A: family with sequence similarity 45, member B /// family with sequence similarity 45, member A
222955_s_at	FAM45B /// FAM45A: family with sequence similarity 45, member B /// family with sequence similarity 45, member A
243042_at	FAM73A: family with sequence similarity 73, member A
242723_at	FAM7A2: Family with sequence similarity 7, member A2
203420_at	FAM8A1: family with sequence similarity 8, member A1
228011_at	FAM92A1: family with sequence similarity 92, member A1
235391_at	FAM92A1: family with sequence similarity 92, member A1
1562426_a_at	FARP1: FERM, RhoGEF (ARHGEF) and pleckstrin domain protein 1 (chondrocyte-derived)
223036_at	FARSLB: phenylalanine-tRNA synthetase-like, beta subunit
235311_at	FKBP14: FK506 binding protein 14, 22 kDa
218003_s_at	FKBP3: FK506 binding protein 3, 25kDa
231130_at	FKBP7: FK506 binding protein 7
1564467_at	FLJ13305: Hypothetical protein FLJ13305
1559939_at	FLJ16124: FLJ16124 protein
218692_at	FLJ20366: hypothetical protein FLJ20366
221229_s_at	FLJ20628: hypothetical protein FLJ20628 /// hypothetical protein FLJ20628
219455_at	FLJ21062: hypothetical protein FLJ21062
1557895_at	FLJ35934: FLJ35934 protein
210316_at	FLT4: fms-related tyrosine kinase 4
215017_s_at	FNBP1L: formin binding protein 1-like
215910_s_at	FNDC3A: fibronectin type III domain containing 3A
205935_at	FOXF1: forkhead box F1
209990_s_at	GABBR2: gamma-aminobutyric acid (GABA) B receptor, 2
217077_s_at	GABBR2: gamma-aminobutyric acid (GABA) B receptor, 2
211679_x_at	GABBR2: gamma-aminobutyric acid (GABA) B receptor, 2 /// gamma-aminobutyric acid (GABA) B receptor, 2
204537_s_at	GABRE: gamma-aminobutyric acid (GABA) A receptor, epsilon
201722_s_at	GALNT1: UDP-N-acetyl-alpha-D-galactosamine:polypeptide N-acetylgalactosaminyltransferase 1 (GalNAc-T1)
201723_s_at	GALNT1: UDP-N-acetyl-alpha-D-galactosamine:polypeptide N-acetylgalactosaminyltransferase 1 (GalNAc-T1)
218313_s_at	GALNT7: UDP-N-acetyl-alpha-D-galactosamine:polypeptide N-acetylgalactosaminyltransferase 7 (GalNAc-T7)
222587_s_at	GALNT7: UDP-N-acetyl-alpha-D-galactosamine:polypeptide N-acetylgalactosaminyltransferase 7 (GalNAc-T7)
236034_at	gb:AA083514 /DB_XREF=gi:1625574 /DB_XREF=zn32f07.s1 /CLONE=IMAGE:549157 /FEA=EST /CNT=7 /TID=Hs.68301.0 /TIER=ConsEnd /STK=7 /UG=Hs.68301 /UG_TITLE=ESTs
242037_at	gb:AA543030 /DB_XREF=gi:2291510 /DB_XREF=nf92e06.s1 /CLONE=IMAGE:927394 /FEA=EST /CNT=4 /TID=Hs.152409.0 /TIER=ConsEnd /STK=3 /UG=Hs.152409 /UG_TITLE=ESTs
236490_at	gb:AI038052 /DB_XREF=gi:3277246 /DB_XREF=ox21a04.x1 /CLONE=IMAGE:1656942 /FEA=EST /CNT=8 /TID=Hs.19162.0 /TIER=ConsEnd /STK=5 /UG=Hs.19162 /UG_TITLE=ESTs
242856_at	gb:AI291804 /DB_XREF=gi:3934578 /DB_XREF=qm75d12.x1 /CLONE=IMAGE:1894583 /FEA=EST /CNT=3 /TID=Hs.118101.0 /TIER=ConsEnd /STK=3 /UG=Hs.118101 /UG_TITLE=ESTs
239229_at	gb:AI342246 /DB_XREF=gi:4079173 /DB_XREF=qt26g09.x1 /CLONE=IMAGE:1949152 /FEA=EST /CNT=5 /TID=Hs.50125.0 /TIER=ConsEnd /STK=4 /UG=Hs.50125 /UG_TITLE=ESTs
237223_at	gb:AI553802 /DB_XREF=gi:4486165 /DB_XREF=tn29b04.x1 /CLONE=IMAGE:2169007 /FEA=EST /CNT=6 /TID=Hs.128121.0 /TIER=ConsEnd /STK=5 /UG=Hs.128121 /UG_TITLE=ESTs
235801_at	gb:AI760262 /DB_XREF=gi:5175929 /DB_XREF=wg59c05.x1 /CLONE=IMAGE:2369384 /FEA=EST /CNT=10 /TID=Hs.283526.0 /TIER=ConsEnd /STK=0 /UG=Hs.283526 /UG_TITLE=ESTs
212764_at	gb:AI806174 /DB_XREF=gi:5392740 /DB_XREF=wf06h03.x1 /CLONE=IMAGE:2349845 /FEA=mRNA /CNT=125 /TID=Hs.232068.2 /TIER=Stack /STK=32 /UG=Hs.232068 /LL=6935 /UG_GENE=TCF8 /UG_TITLE=transcription factor 8 (represses interleukin 2 expression)
235545_at	gb:AI810054 /DB_XREF=gi:5396620 /DB_XREF=wf79h07.x1 /CLONE=IMAGE:2361853 /FEA=EST /CNT=10 /TID=Hs.14119.0 /TIER=ConsEnd /STK=7 /UG=Hs.14119 /UG_TITLE=ESTs
203999_at	gb:AV731490 /DB_XREF=gi:10840911 /DB_XREF=AV731490 /CLONE=HTFAZD04 /FEA=FLmRNA /CNT=104 /TID=Hs.154679.0 /TIER=Stack /STK=16 /UG=Hs.154679 /LL=6857 /UG_GENE=SYT1 /UG_TITLE=synaptotagmin I /FL=gb:M55047.1 gb:NM_005639.1
229267_at	gb:AW205749 /DB_XREF=gi:6505303 /DB_XREF=UI-H-BI1-afv-g-02-0-UI.s1 /CLONE=IMAGE:2723139 /FEA=EST /CNT=16 /TID=Hs.30864.0 /TIER=Stack /STK=10 /UG=Hs.30864 /UG_TITLE=ESTs
243459_x_at	gb:AW300077 /DB_XREF=gi:6709754 /DB_XREF=xs45h03.x1 /CLONE=IMAGE:2772629 /FEA=EST /CNT=5 /TID=Hs.221358.0 /TIER=ConsEnd /STK=2 /UG=Hs.221358 /UG_TITLE=ESTs
237261_at	gb:BE501356 /DB_XREF=gi:9703764 /DB_XREF=7a41e10.x1 /CLONE=IMAGE:3221322 /FEA=EST /CNT=6 /TID=Hs.71832.0 /TIER=ConsEnd /STK=6 /UG=Hs.71832 /UG_TITLE=ESTs
238530_at	gb:BF695396 /DB_XREF=gi:11980804 /DB_XREF=602083290F1 /CLONE=IMAGE:4247399 /FEA=EST /CNT=13 /TID=Hs.95793.0 /TIER=ConsEnd /STK=0 /UG=Hs.95793 /UG_TITLE=ESTs
244864_at	gb:W19283 /DB_XREF=gi:1294971 /DB_XREF=zb90g06.s1 /CLONE=IMAGE:310906 /FEA=EST /CNT=4 /TID=Hs.169977.0 /TIER=ConsEnd /STK=3 /UG=Hs.169977 /UG_TITLE=ESTs
217205_at	gb:Y08772 /DB_XREF=gi:1770485 /FEA=DNA /CNT=1 /TID=Hs.247983.0 /TIER=ConsEnd /STK=0 /UG=Hs.247983 /UG_TITLE=H.sapiens PABII pseudogene /DEF=H.sapiens PABII pseudogene
236140_at	GCLM: glutamate-cysteine ligase, modifier subunit
213129_s_at	GCSH /// LOC653763 /// LOC654085: glycine cleavage system protein H (aminomethyl carrier) /// similar to Glycine cleavage system H protein, mitochondrial precursor /// similar to Glycine cleavage system H protein, mitochondrial precursor
204836_at	GLDC: glycine dehydrogenase (decarboxylating)
221510_s_at	GLS: glutaminase
232021_at	GLT8D3: glycosyltransferase 8 domain containing 3
209576_at	GNAI1: guanine nucleotide binding protein (G protein), alpha inhibiting activity polypeptide 1
227692_at	GNAI1: guanine nucleotide binding protein (G protein), alpha inhibiting activity polypeptide 1
224861_at	GNAQ: Guanine nucleotide binding protein (G protein), q polypeptide
218241_at	GOLGA5: golgi autoantigen, golgin subfamily a, 5
222552_at	GOLT1B: golgi transport 1 homolog B (S. cerevisiae)
227215_at	GOPC: golgi associated PDZ and coiled-coil motif containing
212950_at	GPR116: G protein-coupled receptor 116
212951_at	GPR116: G protein-coupled receptor 116
213094_at	GPR126: G protein-coupled receptor 126
233887_at	GPR126: G protein-coupled receptor 126
225127_at	GPR178: G protein-coupled receptor 178
205439_at	GSTT2: glutathione S-transferase theta 2
222104_x_at	GTF2H3: general transcription factor IIH, polypeptide 3, 34kDa
218239_s_at	GTPBP4: GTP binding protein 4
209273_s_at	HBLD2: HESB like domain containing 2
213374_x_at	HIBCH: 3-hydroxyisobutyryl-Coenzyme A hydrolase
200989_at	HIF1A: hypoxia-inducible factor 1, alpha subunit (basic helix-loop-helix transcription factor)
208025_s_at	HMGA2: high mobility group AT-hook 2 /// high mobility group AT-hook 2
207165_at	HMMR: hyaluronan-mediated motility receptor (RHAMM)
213619_at	HNRPH1: Heterogeneous nuclear ribonucleoprotein H1 (H)
228628_at	Homo sapiens, clone IMAGE:4693260, mRNA
1560527_at	Homo sapiens, clone IMAGE:5404753, mRNA
230655_at	Homo sapiens, clone IMAGE:5418468, mRNA
1569582_at	Homo sapiens, Similar to arylacetamide deacetylase, clone IMAGE:3934567, mRNA
244442_at	HORMAD2: HORMA domain containing 2
239934_x_at	HOXA11S: Homeo box A11, antisense
229667_s_at	HOXB8: homeobox B8
203284_s_at	HS2ST1: heparan sulfate 2-O-sulfotransferase 1
209512_at	HSDL2: hydroxysteroid dehydrogenase like 2
241706_at	HSPA4: heat shock 70kDa protein 4
205543_at	HSPA4L: heat shock 70kDa protein 4-like
200807_s_at	HSPD1: heat shock 60kDa protein 1 (chaperonin)
203328_x_at	IDE: insulin-degrading enzyme
223071_at	IER3IP1: immediate early response 3 interacting protein 1
230241_at	IFRG15: Interferon responsive gene 15
218100_s_at	IFT57: intraflagellar transport 57 homolog (Chlamydomonas)
219372_at	IFT81: intraflagellar transport 81 homolog (Chlamydomonas)
203819_s_at	IGF2BP3: insulin-like growth factor 2 mRNA binding protein 3
227295_at	IKIP: IKK interacting protein
235202_x_at	IKIP: IKK interacting protein
211000_s_at	IL6ST: interleukin 6 signal transducer (gp130, oncostatin M receptor)
212195_at	IL6ST: Interleukin 6 signal transducer (gp130, oncostatin M receptor)
212196_at	IL6ST: Interleukin 6 signal transducer (gp130, oncostatin M receptor)
200993_at	IPO7: importin 7
200994_at	IPO7: Importin 7
213447_at	IPW: imprinted in Prader-Willi syndrome
201656_at	ITGA6: integrin, alpha 6
201648_at	JAK1: Janus kinase 1 (a protein tyrosine kinase)
227713_at	KATNAL1: katanin p60 subunit A-like 1
221023_s_at	KCNH6: potassium voltage-gated channel, subfamily H (eag-related), member 6 /// potassium voltage-gated channel, subfamily H (eag-related), member 6
212192_at	KCTD12: potassium channel tetramerisation domain containing 12
212188_at	KCTD12: potassium channel tetramerisation domain containing 12 /// potassium channel tetramerisation domain containing 12
225128_at	KDELC2: KDEL (Lys-Asp-Glu-Leu) containing 2
212149_at	KIAA0143: KIAA0143 protein
240205_x_at	KIAA0528: KIAA0528
210529_s_at	KIAA0738 /// LOC653199: KIAA0738 gene product /// similar to KIAA0738 gene product
212979_s_at	KIAA0738: KIAA0738 gene product
214920_at	KIAA0960: hypothetical protein LOC221981
229159_at	KIAA0960: hypothetical protein LOC221981
230008_at	KIAA0960: hypothetical protein LOC221981
243756_at	KIAA0960: Hypothetical protein LOC221981
238859_at	KIAA0974: KIAA0974
207305_s_at	KIAA1012: KIAA1012
227230_s_at	KIAA1211: KIAA1211 protein
227231_at	KIAA1211: KIAA1211 protein
223256_at	KIAA1333: KIAA1333
243539_at	KIAA1841: KIAA1841
227370_at	KIAA1946: KIAA1946
206364_at	KIF14: kinesin family member 14
219306_at	KIF15 /// C7orf9: kinesin family member 15 /// chromosome 7 open reading frame 9
213623_at	KIF3A: kinesin family member 3A
201991_s_at	KIF5B /// IER2: kinesin family member 5B /// immediate early response 2
201992_s_at	KIF5B: kinesin family member 5B
210635_s_at	KLHL20: kelch-like 20 (Drosophila)
214591_at	KLHL4: kelch-like 4 (Drosophila)
213233_s_at	KLHL9: kelch-like 9 (Drosophila)
212877_at	KNS2: kinesin 2
221502_at	KPNA3: karyopherin alpha 3 (importin alpha 4)
34031_i_at	KRIT1: KRIT1, ankyrin repeat containing
231849_at	KRT80: keratin 80
200915_x_at	KTN1 /// PDIA6: kinectin 1 (kinesin receptor) /// protein disulfide isomerase family A, member 6
214709_s_at	KTN1 /// PDIA6: kinectin 1 (kinesin receptor) /// protein disulfide isomerase family A, member 6
200914_x_at	KTN1: kinectin 1 (kinesin receptor)
229393_at	L3MBTL3: l(3)mbt-like 3 (Drosophila)
1552485_at	LACTB: lactamase, beta
202020_s_at	LANCL1: LanC lantibiotic synthetase component C-like 1 (bacterial)
209894_at	LEPR: leptin receptor
211354_s_at	LEPR: leptin receptor
201593_s_at	LEREPO4: likely ortholog of mouse immediate early response, erythropoietin 4
205876_at	LIFR: leukemia inhibitory factor receptor alpha
225571_at	LIFR: leukemia inhibitory factor receptor alpha
224629_at	LMAN1: Lectin, mannose-binding, 1
222506_at	LMBR1: limb region 1 homolog (mouse)
244289_at	LOC134466: hypothetical protein LOC134466
229073_at	LOC145786: Hypothetical protein LOC145786
229178_at	LOC145786: hypothetical protein LOC145786
243618_s_at	LOC152485: Hypothetical protein LOC152485
226760_at	LOC203411: hypothetical protein LOC203411
1560278_at	LOC221122: hypothetical protein LOC221122
238885_at	LOC286025: Hypothetical protein LOC286025
230930_at	LOC338620: hypothetical protein LOC338620
1561254_at	LOC340340: hypothetical protein LOC340340
235606_at	LOC344595: hypothetical LOC344595
229480_at	LOC402560: hypothetical LOC402560
214941_s_at	LOC642455: similar to Formin-binding protein 3 (Formin-binding protein 11) (FBP 11)
236555_at	LOC643749: hypothetical protein LOC643749
215549_x_at	LOC643854: similar to CTAGE family, member 5
242396_at	LOC644192: Hypothetical protein LOC644192
237945_at	LOC646590: Hypothetical protein LOC646590
239155_at	LOC653108: similar to coxsackie virus and adenovirus receptor
244030_at	LOC653890: similar to serine/threonine/tyrosine interacting protein
206953_s_at	LPHN2: latrophilin 2
227688_at	LRCH2: leucine-rich repeats and calponin homology (CH) domain containing 2
211971_s_at	LRPPRC: leucine-rich PPR-motif containing
219338_s_at	LRRC49: leucine rich repeat containing 49
229232_at	LRRC57: leucine rich repeat containing 57
1558517_s_at	LRRC8C: Leucine rich repeat containing 8 family, member C
241607_at	LZTR2: Leucine zipper transcription regulator 2
226770_at	MAGI3: membrane associated guanylate kinase, WW and PDZ domain containing 3
220925_at	MAK10: MAK10 homolog, amino-acid N-acetyltransferase subunit, (S. cerevisiae)
205105_at	MAN2A1: mannosidase, alpha, class 2A, member 1
235103_at	MAN2A1: Mannosidase, alpha, class 2A, member 1
218181_s_at	MAP4K4: mitogen-activated protein kinase kinase kinase kinase 4
222548_s_at	MAP4K4: mitogen-activated protein kinase kinase kinase kinase 4
203552_at	MAP4K5: mitogen-activated protein kinase kinase kinase kinase 5
203553_s_at	MAP4K5: mitogen-activated protein kinase kinase kinase kinase 5
200624_s_at	MATR3: matrin 3
214363_s_at	MATR3: matrin 3
203640_at	MBNL2: muscleblind-like 2 (Drosophila)
210794_s_at	MEG3 /// LOC647251: maternally expressed 3 /// similar to maternally expressed 3
212732_at	MEG3: maternally expressed 3
226210_s_at	MEG3: maternally expressed 3
226211_at	MEG3: maternally expressed 3
235077_at	MEG3: maternally expressed 3
232523_at	MEGF10: multiple EGF-like-domains 10
206201_s_at	MEOX2: mesenchyme homeobox 2
202016_at	MEST: mesoderm specific transcript homolog (mouse)
209861_s_at	METAP2: methionyl aminopeptidase 2
213899_at	METAP2: methionyl aminopeptidase 2
221570_s_at	METTL5: methyltransferase like 5
220007_at	METTL8: methyltransferase like 8
1558619_at	MGC16037: Hypothetical protein MGC16037
228235_at	MGC16121: hypothetical protein MGC16121
229784_at	MGC16121: Hypothetical protein MGC16121
238767_at	MGC26744: Hypothetical protein MGC26744
225008_at	MGC34646: Hypothetical protein MGC34646
225160_x_at	MGC5370: hypothetical protein MGC5370
224720_at	MIB1: mindbomb homolog 1 (Drosophila)
224725_at	MIB1: mindbomb homolog 1 (Drosophila)
1554774_at	MINA: MYC induced nuclear antigen
213189_at	MINA: MYC induced nuclear antigen
1552573_s_at	MIPOL1: mirror-image polydactyly 1
244246_at	MIPOL1: mirror-image polydactyly 1
239108_at	MLSTD1: Male sterility domain containing 1
203435_s_at	MME: membrane metallo-endopeptidase (neutral endopeptidase, enkephalinase, CALLA, CD10)
204475_at	MMP1: matrix metallopeptidase 1 (interstitial collagenase)
205680_at	MMP10: matrix metallopeptidase 10 (stromelysin 2)
207012_at	MMP16: matrix metallopeptidase 16 (membrane-inserted)
231716_at	MNAB: membrane associated DNA binding protein
238421_at	MNAB: Membrane associated DNA binding protein
203565_s_at	MNAT1: menage a trois homolog 1, cyclin H assembly factor (Xenopus laevis)
218853_s_at	MOSPD1: motile sperm domain containing 1
1552489_s_at	MPP4: membrane protein, palmitoylated 4 (MAGUK p55 subfamily member 4)
226092_at	MPP5: membrane protein, palmitoylated 5 (MAGUK p55 subfamily member 5)
205429_s_at	MPP6: membrane protein, palmitoylated 6 (MAGUK p55 subfamily member 6)
227874_at	MRNA; cDNA DKFZp586N0121 (from clone DKFZp586N0121)
238865_at	MRNA; cDNA DKFZp686J06116 (from clone DKFZp686J06116)
212251_at	MTDH: metadherin
202960_s_at	MUT: methylmalonyl Coenzyme A mutase
203360_s_at	MYCBP: c-myc binding protein
222771_s_at	MYEF2: myelin expression factor 2
212364_at	MYO1B: myosin IB
212365_at	MYO1B: myosin IB
218966_at	MYO5C: myosin VC
208754_s_at	NAP1L1: nucleosome assembly protein 1-like 1
228062_at	NAP1L5: nucleosome assembly protein 1-like 5
228063_s_at	NAP1L5: nucleosome assembly protein 1-like 5
235189_at	NARG2: NMDA receptor regulated 2
200027_at	NARS: asparaginyl-tRNA synthetase /// asparaginyl-tRNA synthetase
201970_s_at	NASP: nuclear autoantigenic sperm protein (histone-binding)
1552658_a_at	NAV3: neuron navigator 3
211063_s_at	NCK1: NCK adaptor protein 1 /// NCK adaptor protein 1
200610_s_at	NCL: nucleolin
225344_at	NCOA7: nuclear receptor coactivator 7
243807_at	NCOA7: nuclear receptor coactivator 7
224802_at	NDFIP2: Nedd4 family interacting protein 2
1555548_at	NDUFA10: NADH dehydrogenase (ubiquinone) 1 alpha subcomplex, 10, 42kDa
203962_s_at	NEBL: nebulette
213012_at	NEDD4: neural precursor cell expressed, developmentally down-regulated 4
212530_at	NEK7: NIMA (never in mitosis gene a)-related kinase 7
218888_s_at	NETO2: neuropilin (NRP) and tolloid (TLL)-like 2
229235_at	NFATC2IP: Nuclear factor of activated T-cells, cytoplasmic, calcineurin-dependent 2 interacting protein
1561534_at	NLGN4X: Neuroligin 4, X-linked
218036_x_at	NMD3: NMD3 homolog (S. cerevisiae)
222684_s_at	NOL10: nucleolar protein 10
235432_at	NPHP3: nephronophthisis 3 (adolescent)
202600_s_at	NRIP1: nuclear receptor interacting protein 1
225566_at	NRP2: neuropilin 2
221606_s_at	NSBP1: nucleosomal binding protein 1
220176_at	NUBPL: nucleotide binding protein-like
225439_at	NUDCD1: NudC domain containing 1
224830_at	NUDT21: nudix (nucleoside diphosphate linked moiety X)-type motif 21
205134_s_at	NUFIP1: nuclear fragile X mental retardation protein interacting protein 1
218294_s_at	NUP50: nucleoporin 50kDa
1558613_at	OAF: OAF homolog (Drosophila)
219105_x_at	ORC6L: origin recognition complex, subunit 6 like (yeast)
218047_at	OSBPL9: oxysterol binding protein-like 9
202780_at	OXCT1: 3-oxoacid CoA transferase 1
222559_s_at	P15RS: hypothetical protein FLJ10656
225953_at	P15RS: hypothetical protein FLJ10656
1555167_s_at	PBEF1: pre-B-cell colony enhancing factor 1
219148_at	PBK: PDZ binding kinase
219737_s_at	PCDH9: protocadherin 9
205825_at	PCSK1: proprotein convertase subtilisin/kexin type 1
219275_at	PDCD5: programmed cell death 5
239218_at	PDE1C: Phosphodiesterase 1C, calmodulin-dependent 70kDa
1552931_a_at	PDE8A: phosphodiesterase 8A
212522_at	PDE8A: phosphodiesterase 8A
203972_s_at	PEX3: peroxisomal biogenesis factor 3
223738_s_at	PGM2: phosphoglucomutase 2
225367_at	PGM2: phosphoglucomutase 2
229256_at	PGM2L1: phosphoglucomutase 2-like 1
213227_at	PGRMC2: progesterone receptor membrane component 2
204048_s_at	PHACTR2: phosphatase and actin regulator 2
204049_s_at	PHACTR2: phosphatase and actin regulator 2
227947_at	PHACTR2: phosphatase and actin regulator 2
209422_at	PHF20: PHD finger protein 20
225501_at	PHF6: PHD finger protein 6
217996_at	PHLDA1: pleckstrin homology-like domain, family A, member 1
1553694_a_at	PIK3C2A: phosphoinositide-3-kinase, class 2, alpha polypeptide
213070_at	PIK3C2A: phosphoinositide-3-kinase, class 2, alpha polypeptide
235792_x_at	PIK3C2A: phosphoinositide-3-kinase, class 2, alpha polypeptide
201133_s_at	PJA2: praja 2, RING-H2 motif containing
226864_at	PKIA: Protein kinase (cAMP-dependent, catalytic) inhibitor alpha
212629_s_at	PKN2: protein kinase N2
207943_x_at	PLAGL1: pleiomorphic adenoma gene-like 1
213222_at	PLCB1: phospholipase C, beta 1 (phosphoinositide-specific)
226247_at	PLEKHA1: pleckstrin homology domain containing, family A (phosphoinositide binding specific) member 1
214989_x_at	PLEKHA5: Pleckstrin homology domain containing, family A member 5
236135_at	PNPLA7: patatin-like phospholipase domain containing 7
223310_x_at	PNPLA8: patatin-like phospholipase domain containing 8
219459_at	POLR3B: polymerase (RNA) III (DNA directed) polypeptide B
236882_at	PON2: Paraoxonase 2
219926_at	POPDC3: popeye domain containing 3
225073_at	PPHLN1: periphilin 1
209632_at	PPP2R3A: protein phosphatase 2 (formerly 2A), regulatory subunit B'', alpha
209633_at	PPP2R3A: protein phosphatase 2 (formerly 2A), regulatory subunit B'', alpha
203338_at	PPP2R5E: protein phosphatase 2, regulatory subunit B (B56), epsilon isoform
229322_at	PPP2R5E: protein phosphatase 2, regulatory subunit B (B56), epsilon isoform
202918_s_at	PREI3: preimplantation protein 3
201858_s_at	PRG1: proteoglycan 1, secretory granule
202741_at	PRKACB: protein kinase, cAMP-dependent, catalytic, beta
200603_at	PRKAR1A: protein kinase, cAMP-dependent, regulatory, type I, alpha (tissue specific extinguisher 1)
209678_s_at	PRKCI: protein kinase C, iota
211084_x_at	PRKD3: protein kinase D3 /// protein kinase D3
210543_s_at	PRKDC: protein kinase, DNA-activated, catalytic polypeptide
213729_at	PRPF40A: PRP40 pre-mRNA processing factor 40 homolog A (yeast)
211090_s_at	PRPF4B: PRP4 pre-mRNA processing factor 4 homolog B (yeast) /// PRP4 pre-mRNA processing factor 4 homolog B (yeast)
219742_at	PRR7: proline rich 7 (synaptic)
239262_at	PRSS23: Protease, serine, 23
205961_s_at	PSIP1: PC4 and SFRS1 interacting protein 1
1555097_a_at	PTGFR: prostaglandin F receptor (FP)
207177_at	PTGFR: prostaglandin F receptor (FP)
201745_at	PTK9: PTK9 protein tyrosine kinase 9
214007_s_at	PTK9: PTK9 protein tyrosine kinase 9
209895_at	PTPN11: protein tyrosine phosphatase, non-receptor type 11 (Noonan syndrome 1)
209896_s_at	PTPN11: protein tyrosine phosphatase, non-receptor type 11 (Noonan syndrome 1)
212610_at	PTPN11: protein tyrosine phosphatase, non-receptor type 11 (Noonan syndrome 1)
1566475_at	PTPRE: Protein tyrosine phosphatase, receptor type, E
213325_at	PVRL3: poliovirus receptor-related 3
227503_at	PVRL3: Poliovirus receptor-related 3
221974_at	PWCR1: Prader-Willi syndrome chromosome region 1
212265_at	QKI: quaking homolog, KH domain RNA binding (mouse)
214543_x_at	QKI: quaking homolog, KH domain RNA binding (mouse)
226265_at	QSER1: Glutamine and serine rich 1
222980_at	RAB10: RAB10, member RAS oncogene family
200864_s_at	RAB11A: RAB11A, member RAS oncogene family
224787_s_at	RAB18: RAB18, member RAS oncogene family
224377_s_at	RAB18: RAB18, member RAS oncogene family /// RAB18, member RAS oncogene family
227224_at	RALGPS2: Ral GEF with PH domain and SH3 binding motif 2
219661_at	RANBP17: RAN binding protein 17
202677_at	RASA1: RAS p21 protein activator (GTPase activating protein) 1
210621_s_at	RASA1: RAS p21 protein activator (GTPase activating protein) 1
230669_at	RASA2: RAS p21 protein activator 2
225946_at	RASSF8: Ras association (RalGDS/AF-6) domain family 8
204969_s_at	RDX: radixin
212397_at	RDX: radixin
205407_at	RECK: reversion-inducing-cysteine-rich protein with kazal motifs
225785_at	REEP3: Receptor accessory protein 3
208070_s_at	REV3L: REV3-like, catalytic subunit of DNA polymerase zeta (yeast)
209085_x_at	RFC1: replication factor C (activator 1) 1, 145kDa
209070_s_at	RGS5: regulator of G-protein signalling 5
209071_s_at	RGS5: regulator of G-protein signalling 5
218353_at	RGS5: regulator of G-protein signalling 5
226106_at	RNF141: ring finger protein 141
211504_x_at	ROCK2: Rho-associated, coiled-coil containing protein kinase 2
219576_at	RP11-535K18.3: hypothetical protein FLJ12649
219626_at	RP11-535K18.3: hypothetical protein FLJ12649
227722_at	RPS23: ribosomal protein S23
203843_at	RPS6KA3: ribosomal protein S6 kinase, 90kDa, polypeptide 3
226335_at	RPS6KA3: ribosomal protein S6 kinase, 90kDa, polypeptide 3
201477_s_at	RRM1: ribonucleotide reductase M1 polypeptide
225770_at	RSPRY1: ring finger and SPRY domain containing 1
222669_s_at	SBDS: Shwachman-Bodian-Diamond syndrome
206667_s_at	SCAMP1: secretory carrier membrane protein 1
212417_at	SCAMP1: secretory carrier membrane protein 1
223341_s_at	SCOC: short coiled-coil protein
224786_at	SCOC: short coiled-coil protein
201287_s_at	SDC1: syndecan 1
212698_s_at	SEPT10: septin 10
214720_x_at	SEPT10: septin 10
201307_at	SEPT11: septin 11
213151_s_at	SEPT7: septin 7
217724_at	SERBP1: SERPINE1 mRNA binding protein 1
223539_s_at	SERF1A /// SERF1B: small EDRK-rich factor 1A (telomeric) /// small EDRK-rich factor 1B (centromeric)
223538_at	SERF1A: small EDRK-rich factor 1A (telomeric)
205576_at	SERPIND1: serpin peptidase inhibitor, clade D (heparin cofactor), member 1
211185_s_at	SF3B1: splicing factor 3b, subunit 1, 155kDa
200686_s_at	SFRS11: splicing factor, arginine/serine-rich 11
205121_at	SGCB: sarcoglycan, beta (43kDa dystrophin-associated glycoprotein)
226112_at	SGCB: sarcoglycan, beta (43kDa dystrophin-associated glycoprotein)
227197_at	SGEF: Src homology 3 domain-containing guanine nucleotide exchange factor
223672_at	SGIP1: SH3-domain GRB2-like (endophilin) interacting protein 1
209090_s_at	SH3GLB1: SH3-domain GRB2-like endophilin B1
223744_s_at	SIAE: sialic acid acetylesterase
224391_s_at	SIAE: sialic acid acetylesterase /// sialic acid acetylesterase
228347_at	SIX1: Sine oculis homeobox homolog 1 (Drosophila)
204404_at	SLC12A2: solute carrier family 12 (sodium/potassium/chloride transporters), member 2
225835_at	SLC12A2: solute carrier family 12 (sodium/potassium/chloride transporters), member 2
220455_at	SLC16A8: solute carrier family 16, member 8 (monocarboxylic acid transporter 3)
227506_at	SLC16A9: solute carrier family 16, member 9 (monocarboxylic acid transporter 9)
201920_at	SLC20A1: solute carrier family 20 (phosphate transporter), member 1
205097_at	SLC26A2: solute carrier family 26 (sulfate transporter), member 2
224149_x_at	SLMAP: sarcolemma associated protein
225219_at	SMAD5: SMAD, mothers against DPP homolog 5 (Drosophila)
232020_at	SMURF2: SMAD specific E3 ubiquitin protein ligase 2
205443_at	SNAPC1: small nuclear RNA activating complex, polypeptide 1, 43kDa
203832_at	SNRPF: small nuclear ribonucleoprotein polypeptide F
1553148_a_at	SNX13: sorting nexin 13
222410_s_at	SNX6: sorting nexin 6
1570153_at	SOHLH2: spermatogenesis and oogenesis specific basic helix-loop-helix 2
227826_s_at	SORBS2: Sorbin and SH3 domain containing 2
227827_at	SORBS2: Sorbin and SH3 domain containing 2
210219_at	SP100: SP100 nuclear antigen
205406_s_at	SPA17: sperm autoantigenic protein 17
206748_s_at	SPAG9: sperm associated antigen 9
219583_s_at	SPATA7: spermatogenesis associated 7
212526_at	SPG20: spastic paraplegia 20, spartin (Troyer syndrome)
226342_at	SPTBN1: spectrin, beta, non-erythrocytic 1
202277_at	SPTLC1: serine palmitoyltransferase, long chain base subunit 1
208800_at	SRP72: signal recognition particle 72kDa
205542_at	STEAP1: six transmembrane epithelial antigen of the prostate 1
225871_at	STEAP2: six transmembrane epithelial antigen of the prostate 2
222708_s_at	STX17: syntaxin 17
244404_at	STXBP4: syntaxin binding protein 4
223330_s_at	SUGT1: SGT1, suppressor of G2 allele of SKP1 (S. cerevisiae)
214954_at	SUSD5: sushi domain containing 5
1554572_a_at	SUV39H2: suppressor of variegation 3-9 homolog 2 (Drosophila)
209306_s_at	SWAP70: SWAP-70 protein
209025_s_at	SYNCRIP: synaptotagmin binding, cytoplasmic RNA interacting protein
1553654_at	SYT14 /// CHR415SYT: synaptotagmin XIV /// chr415 synaptotagmin
211801_x_at	SYT7 /// MFN1: synaptotagmin VII /// mitofusin 1
217043_s_at	SYT7 /// MFN1: synaptotagmin VII /// mitofusin 1
227454_at	TAOK1: TAO kinase 1
219771_at	TBC1D8B: TBC1 domain family, member 8B (with GRAM domain)
238067_at	TBC1D8B: TBC1 domain family, member 8B (with GRAM domain)
221428_s_at	TBL1XR1: transducin (beta)-like 1X-linked receptor 1 /// transducin (beta)-like 1X-linked receptor 1
222146_s_at	TCF4: transcription factor 4
210875_s_at	TCF8: transcription factor 8 (represses interleukin 2 expression)
209277_at	TFPI2: Tissue factor pathway inhibitor 2
209278_s_at	TFPI2: tissue factor pathway inhibitor 2
201446_s_at	TIA1: TIA1 cytotoxic granule-associated RNA binding protein
222399_s_at	TM9SF3: transmembrane 9 superfamily member 3
231264_at	TMCO2: transmembrane and coiled-coil domains 2
1553637_s_at	TMCO5: transmembrane and coiled-coil domains 5
205122_at	TMEFF1: transmembrane protein with EGF-like and two follistatin-like domains 1
205123_s_at	TMEFF1: transmembrane protein with EGF-like and two follistatin-like domains 1
211967_at	TMEM123: transmembrane protein 123
221622_s_at	TMEM126B: transmembrane protein 126B
223595_at	TMEM133: transmembrane protein 133
232023_at	TMEM67: transmembrane protein 67
226604_at	TMTC3: transmembrane and tetratricopeptide repeat containing 3
221085_at	TNFSF15: tumor necrosis factor (ligand) superfamily, member 15
207426_s_at	TNFSF4: tumor necrosis factor (ligand) superfamily, member 4 (tax-transcriptionally activated glycoprotein 1, 34kDa)
209226_s_at	TNPO1: transportin 1
221829_s_at	TNPO1: transportin 1
225765_at	TNPO1: Transportin 1
201291_s_at	TOP2A: topoisomerase (DNA) II alpha 170kDa
203421_at	TP53I11: tumor protein p53 inducible protein 11
225856_at	TPARL: TPA regulated locus
244334_at	TRAM1L1: translocation associated membrane protein 1-like 1
230416_at	Transcribed locus
230744_at	Transcribed locus
230933_at	Transcribed locus
235609_at	Transcribed locus
236060_at	Transcribed locus
238169_at	Transcribed locus
239710_at	Transcribed locus
239823_at	Transcribed locus
239849_at	Transcribed locus
242251_at	Transcribed locus
242928_at	Transcribed locus
244210_at	Transcribed locus
244514_at	Transcribed locus
230869_at	Transcribed locus, moderately similar to NP_775622.1 transmembrane protein 28 [Mus musculus]
225274_at	Transcribed locus, strongly similar to NP_057381.2 prenylcysteine oxidase 1; prenylcysteine lyase [Homo sapiens]
230728_at	Transcribed locus, strongly similar to NP_060416.1 FK506 binding protein 14, 22 kDa; FK506 binding protein 14 (22 kDa) [Homo sapiens]
243801_x_at	Transcribed locus, strongly similar to XP_515648.1 PREDICTED: similar to mitochondrial ribosomal protein L30 isoform a [Pan troglodytes]
236843_at	Transcribed locus, weakly similar to NP_061913.2 elongation protein 4 homolog; PAX6 neighbor gene; chromosome 11 open reading frame 19 [Homo sapiens]
202342_s_at	TRIM2: tripartite motif-containing 2
215945_s_at	TRIM2: tripartite motif-containing 2
204391_x_at	TRIM24: tripartite motif-containing 24
210438_x_at	TROVE2: TROVE domain family, member 2
212852_s_at	TROVE2: TROVE domain family, member 2
1554722_at	TRPM3: transient receptor potential cation channel, subfamily M, member 3
219274_at	TSPAN12: tetraspanin 12
230626_at	TSPAN12: tetraspanin 12
208661_s_at	TTC3: tetratricopeptide repeat domain 3
204822_at	TTK: TTK protein kinase
222244_s_at	TUG1: taurine upregulated gene 1
219201_s_at	TWSG1: twisted gastrulation homolog 1 (Drosophila)
225406_at	TWSG1: twisted gastrulation homolog 1 (Drosophila)
208097_s_at	TXNDC: thioredoxin domain containing /// thioredoxin domain containing
203008_x_at	TXNDC9: thioredoxin domain containing 9
211758_x_at	TXNDC9: thioredoxin domain containing 9 /// thioredoxin domain containing 9
224511_s_at	TXNL5: thioredoxin-like 5 /// thioredoxin-like 5
223279_s_at	UACA: uveal autoantigen with coiled-coil domains and ankyrin repeats
222600_s_at	UBE1L2: ubiquitin-activating enzyme E1-like 2
204616_at	UCHL3: ubiquitin carboxyl-terminal esterase L3 (ubiquitin thiolesterase)
219960_s_at	UCHL5: ubiquitin carboxyl-terminal hydrolase L5
1554397_s_at	UEVLD: UEV and lactate/malate dehyrogenase domains
204881_s_at	UGCG: UDP-glucose ceramide glucosyltransferase
206958_s_at	UPF3A: UPF3 regulator of nonsense transcripts homolog A (yeast)
1555725_a_at	UPK1B /// RGS5: uroplakin 1B /// regulator of G-protein signalling 5
203870_at	USP46: ubiquitin specific peptidase 46
231817_at	USP53: ubiquitin specific peptidase 53
223089_at	VEZT: vezatin, adherens junctions transmembrane protein
223090_x_at	VEZT: vezatin, adherens junctions transmembrane protein
1554388_at	VPS29: vacuolar protein sorting 29 (yeast)
224813_at	WASL: Wiskott-Aldrich syndrome-like
226889_at	WDR35: WD repeat domain 35
213031_s_at	WDR73: WD repeat domain 73
1554141_s_at	WDR78: WD repeat domain 78
225676_s_at	WDSOF1: WD repeats and SOF1 domain containing
212638_s_at	WWP1: WW domain containing E3 ubiquitin protein ligase 1
219059_s_at	XLKD1: extracellular link domain containing 1
220037_s_at	XLKD1: extracellular link domain containing 1
201351_s_at	YME1L1: YME1-like 1 (S. cerevisiae)
221749_at	YTHDF3: YTH domain family, member 3
225665_at	ZAK: sterile alpha motif and leucine zipper containing kinase AZK
1558733_at	ZBTB38: zinc finger and BTB domain containing 38
225512_at	ZBTB38: zinc finger and BTB domain containing 38
225200_at	ZCSL2: zinc finger, CSL-type containing 2
241946_at	ZDHHC21: zinc finger, DHHC-type containing 21
214670_at	ZKSCAN1: zinc finger with KRAB and SCAN domains 1
202049_s_at	ZMYM4: zinc finger, MYM-type 4
203318_s_at	ZNF148: zinc finger protein 148
203319_s_at	ZNF148: zinc finger protein 148
220250_at	ZNF286: zinc finger protein 286
227077_at	ZNF286: zinc finger protein 286
212368_at	ZNF292: zinc finger protein 292
205964_at	ZNF426: zinc finger protein 426
239250_at	ZNF542: zinc finger protein 542
208137_x_at	ZNF611: zinc finger protein 611 /// zinc finger protein 611
224593_at	ZNF664: zinc finger protein 664
220760_x_at	ZNF665: zinc finger protein 665
206557_at	ZNF702: Zinc finger protein 702
1553704_x_at	ZNF791: zinc finger protein 791

## Sheet: PB-EPC genes
probe set	NAME
226468_at	gb:AA778521 /DB_XREF=gi:2837852 /DB_XREF=af85g09.s1 /CLONE=1048864 /FEA=EST /CNT=43 /TID=Hs.111364.0 /TIER=Stack /STK=26 /UG=Hs.111364 /UG_TITLE=ESTs, Weakly similar to ubiquitous TPR motif, Y isoform (H.sapiens)
228197_at	gb:BG030616 /DB_XREF=gi:12420074 /DB_XREF=602297981F1 /CLONE=IMAGE:4392117 /FEA=EST /CNT=22 /TID=Hs.78793.1 /TIER=Stack /STK=17 /UG=Hs.78793 /LL=5590 /UG_GENE=PRKCZ /UG_TITLE=protein kinase C, zeta
234884_x_at	gb:L21961.1 /DB_XREF=gi:405227 /FEA=mRNA /CNT=1 /TID=Hs.247947.0 /TIER=ConsEnd /STK=0 /UG=Hs.247947 /DEF=Human Ig rearranged lambda-chain mRNA, subgroup VL3, V-J region, partial cds. /PROD=immunoglobulin lambda-chain
212772_s_at	ABCA2: ATP-binding cassette, sub-family A (ABC1), member 2
207623_at	ABCF2: ATP-binding cassette, sub-family F (GCN20), member 2
204567_s_at	ABCG1: ATP-binding cassette, sub-family G (WHITE), member 1
212895_s_at	ABR: active BCR-related gene
226442_at	ABTB1: ankyrin repeat and BTB (POZ) domain containing 1
213198_at	ACVR1B: activin A receptor, type IB
223097_at	ADPRHL2: ADP-ribosylhydrolase like 2
226325_at	ADSSL1: adenylosuccinate synthase like 1
1555436_a_at	AFF4: AF4/FMR2 family, member 4
224282_s_at	AGPAT3: 1-acylglycerol-3-phosphate O-acyltransferase 3
226519_s_at	AGXT2L2: alanine-glyoxylate aminotransferase 2-like 2
201900_s_at	AKR1A1: aldo-keto reductase family 1, member A1 (aldehyde reductase)
202022_at	ALDOC: aldolase C, fructose-bisphosphate
213099_at	ANGEL1: angel homolog 1 (Drosophila)
237118_at	ANP32A: Acidic (leucine-rich) nuclear phosphoprotein 32 family, member A
227965_at	APC2: Adenomatosis polyposis coli 2
215955_x_at	ARHGAP26: Rho GTPase activating protein 26
204425_at	ARHGAP4: Rho GTPase activating protein 4
1554783_s_at	ARHGEF2: rho/rac guanine nucleotide exchange factor (GEF) 2
207629_s_at	ARHGEF2: rho/rac guanine nucleotide exchange factor (GEF) 2
203263_s_at	ARHGEF9: Cdc42 guanine nucleotide exchange factor (GEF) 9
213138_at	ARID5A: AT rich interactive domain 5A (MRF1-like)
225347_at	ARL8A: ADP-ribosylation factor-like 8A
229906_at	ARMC7: Armadillo repeat containing 7
218832_x_at	ARRB1: arrestin, beta 1
226405_s_at	ARRDC1: arrestin domain containing 1
225283_at	ARRDC4: arrestin domain containing 4
232197_x_at	ARSB: arylsulfatase B
223652_at	AS3MT: arsenic (+3 oxidation state) methyltransferase
212818_s_at	ASB1: ankyrin repeat and SOCS box-containing 1
1557986_s_at	ATP6V0C: Homo sapiens, clone IMAGE:5500209, mRNA /// ATPase, H+ transporting, lysosomal 16kDa, V0 subunit c
1552286_at	ATP6V1E2: ATPase, H+ transporting, lysosomal 31kDa, V1 subunit E2
207798_s_at	ATXN2L: ataxin 2-like
232311_at	B2M: Beta-2-microglobulin
210205_at	B3GALT4: UDP-Gal:betaGlcNAc beta 1,3-galactosyltransferase, polypeptide 4
216627_s_at	B4GALT1: UDP-Gal:betaGlcNAc beta 1,4- galactosyltransferase, polypeptide 1
211631_x_at	B4GALT1: UDP-Gal:betaGlcNAc beta 1,4- galactosyltransferase, polypeptide 1 /// UDP-Gal:betaGlcNAc beta 1,4- galactosyltransferase, polypeptide 1
223023_at	BET1L: blocked early in transport 1 homolog (S. cerevisiae)-like
201170_s_at	BHLHB2: basic helix-loop-helix domain containing, class B, 2
202103_at	BRD4: bromodomain containing 4
225217_s_at	BRPF3: bromodomain and PHD finger containing, 3
227651_at	BTBD14B: BTB (POZ) domain containing 14B
227358_at	BTBD4: BTB (POZ) domain containing 4
225980_at	C14orf43: chromosome 14 open reading frame 43
219018_s_at	C14orf65: chromosome 14 open reading frame 65
218060_s_at	C16orf57: chromosome 16 open reading frame 57
222190_s_at	C16orf58: chromosome 16 open reading frame 58
222052_at	C19orf54: chromosome 19 open reading frame 54
219988_s_at	C1orf164: chromosome 1 open reading frame 164
218246_at	C1orf166: chromosome 1 open reading frame 166
218089_at	C20orf4: chromosome 20 open reading frame 4
203995_at	C21orf2: chromosome 21 open reading frame 2
235396_at	C22orf25: Chromosome 22 open reading frame 25
222143_s_at	C3orf29: chromosome 3 open reading frame 29
224990_at	C4orf34: chromosome 4 open reading frame 34
217924_at	C6orf106: chromosome 6 open reading frame 106
220150_s_at	C6orf60: chromosome 6 open reading frame 60
225602_at	C9orf19: chromosome 9 open reading frame 19
226424_at	CAPS: calcyphosine
202402_s_at	CARS: cysteinyl-tRNA synthetase
1553323_a_at	CATSPER2: cation channel, sperm associated 2
243282_at	CCDC93: Coiled-coil domain containing 93
223084_s_at	CCNDBP1: cyclin D-type binding-protein 1
227755_at	CDNA clone IMAGE:4077090
1564240_at	CDNA FLJ38408 fis, clone FEBRA2009029
225328_at	CDNA FLJ39585 fis, clone SKMUS2006633
225345_s_at	CDNA FLJ39585 fis, clone SKMUS2006633
239063_at	CDNA FLJ39803 fis, clone SPLEN2007794
235160_at	CDNA: FLJ23526 fis, clone LNG05662, highly similar to HSATFA Human mRNA for ATF-a transcription factor
204029_at	CELSR2: cadherin, EGF LAG seven-pass G-type receptor 2 (flamingo homolog, Drosophila)
36499_at	CELSR2: cadherin, EGF LAG seven-pass G-type receptor 2 (flamingo homolog, Drosophila)
206152_at	CENTG1: centaurin, gamma 1
222786_at	CHST12: carbohydrate (chondroitin 4) sulfotransferase 12
213977_s_at	CIZ1: CDKN1A interacting zinc finger protein 1
213415_at	CLIC2: chloride intracellular channel 2
241403_at	CLK4: CDC-like kinase 4
224991_at	CMIP: c-Maf-inducing protein
232746_at	CMKOR1: Chemokine orphan receptor 1
201605_x_at	CNN2: calponin 2
202310_s_at	COL1A1: collagen, type I, alpha 1
209029_at	COPS7A: COP9 constitutive photomorphogenic homolog subunit 7A (Arabidopsis)
203858_s_at	COX10: COX10 homolog, cytochrome c oxidase assembly protein, heme A: farnesyltransferase (yeast)
1569353_at	CP110: CP110 protein
218648_at	CRTC3: CREB regulated transcription coactivator 3
206777_s_at	CRYBB2: crystallin, beta B2
215147_at	CUGBP2: CUG triplet repeat, RNA binding protein 2
231109_at	CUGBP2: CUG triplet repeat, RNA binding protein 2
1556806_at	DAP: Death-associated protein
218094_s_at	DBNDD2: dysbindin (dystrobrevin binding protein 1) domain containing 2
209782_s_at	DBP: D site of albumin promoter (albumin D-box) binding protein
218508_at	DCP1A: DCP1 decapping enzyme homolog A (S. cerevisiae)
209383_at	DDIT3: DNA-damage-inducible transcript 3
222134_at	DDO: D-aspartate oxidase
213998_s_at	DDX17: DEAD (Asp-Glu-Ala-Asp) box polypeptide 17
226849_at	DENND1A: DENN/MADD domain containing 1A
239342_at	DGKZ: diacylglycerol kinase, zeta 104kDa
202481_at	DHRS3: dehydrogenase/reductase (SDR family) member 3
235263_at	DKFZP434A0131: DKFZp434A0131 protein
212729_at	DLG3: discs, large homolog 3 (neuroendocrine-dlg, Drosophila)
202571_s_at	DLGAP4: discs, large (Drosophila) homolog-associated protein 4
202867_s_at	DNAJB12: DnaJ (Hsp40) homolog, subfamily B, member 12
224612_s_at	DNAJC5: DnaJ (Hsp40) homolog, subfamily C, member 5
224613_s_at	DNAJC5: DnaJ (Hsp40) homolog, subfamily C, member 5
38703_at	DNPEP: aspartyl aminopeptidase
224814_at	DPP7: dipeptidyl-peptidase 7
224832_at	DUSP16: dual specificity phosphatase 16
226440_at	DUSP22: Dual specificity phosphatase 22
201537_s_at	DUSP3: dual specificity phosphatase 3 (vaccinia virus phosphatase VH1-related)
201908_at	DVL3: dishevelled, dsh homolog 3 (Drosophila)
208624_s_at	EIF4G1: eukaryotic translation initiation factor 4 gamma, 1
203490_at	ELF4: E74-like factor 4 (ets domain transcription factor)
206919_at	ELK4: ELK4, ETS-domain protein (SRF accessory protein 1)
204513_s_at	ELMO1: engulfment and cell motility 1
232164_s_at	EPPK1: epiplakin 1
231926_at	EPS15L1: epidermal growth factor receptor pathway substrate 15-like 1
239045_at	ERN1: Endoplasmic reticulum to nucleus signalling 1
1487_at	ESRRA: estrogen-related receptor alpha
242784_at	ETS2: V-ets erythroblastosis virus E26 oncogene homolog 2 (avian)
217838_s_at	EVL: Enah/Vasp-like
229966_at	EWSR1: Ewing sarcoma breakpoint region 1
212026_s_at	EXOC7: exocyst complex component 7
203274_at	F8A1: coagulation factor VIII-associated (intronic transcript) 1
228298_at	FAM113B: family with sequence similarity 113, member B
218255_s_at	FBS1: fibrosin 1
242217_s_at	FBS1: fibrosin 1
221519_at	FBXW4: F-box and WD-40 domain protein 4
208647_at	FDFT1: farnesyl-diphosphate farnesyltransferase 1
40850_at	FKBP8: FK506 binding protein 8, 38kDa
205510_s_at	FLJ10038: hypothetical protein FLJ10038
233589_x_at	FLJ20245: hypothetical protein FLJ20245
238578_at	FLJ30294: hypothetical protein FLJ30294
210142_x_at	FLOT1: flotillin 1
239469_at	FNBP4: Formin binding protein 4
231407_s_at	FOXH1: forkhead box H1
227120_at	FOXP4: forkhead box P4
230645_at	FRMD3: FERM domain containing 3
1561018_at	Full length insert cDNA clone ZD44H09
239109_at	Full length insert cDNA clone ZD73D05
213560_at	GADD45B: Growth arrest and DNA-damage-inducible, beta
203179_at	GALT /// C10orf4: galactose-1-phosphate uridylyltransferase /// chromosome 10 open reading frame 4
218131_s_at	GATAD2A: GATA zinc finger domain containing 2A
242931_at	gb:AI218358 /DB_XREF=gi:3798173 /DB_XREF=qh21g07.x1 /CLONE=IMAGE:1845372 /FEA=EST /CNT=4 /TID=Hs.175048.0 /TIER=ConsEnd /STK=3 /UG=Hs.175048 /UG_TITLE=ESTs
228136_s_at	gb:AI280446 /DB_XREF=gi:3918679 /DB_XREF=ql94g06.x1 /CLONE=IMAGE:1880026 /FEA=EST /CNT=37 /TID=Hs.289072.1 /TIER=Stack /STK=27 /UG=Hs.289072 /LL=80233 /UG_GENE=FLJ22175 /UG_TITLE=hypothetical protein FLJ22175
232165_at	gb:AL137725.1 /DB_XREF=gi:6808253 /GEN=DKFZp434G0719 /FEA=mRNA /CNT=14 /TID=Hs.200412.0 /TIER=ConsEnd /STK=0 /UG=Hs.200412 /DEF=Homo sapiens mRNA; cDNA DKFZp434G0719 (from clone DKFZp434G0719); partial cds. /PROD=hypothetical protein
212002_at	gb:AL561657 /DB_XREF=gi:12909302 /DB_XREF=AL561657 /CLONE=CS0DL008YF05 (5 prime) /FEA=mRNA /CNT=309 /TID=Hs.226770.0 /TIER=Stack /STK=10 /UG=Hs.226770 /LL=26099 /UG_GENE=DKFZP566C0424 /UG_TITLE=DKFZP566C0424 protein
237950_s_at	gb:AV649666 /DB_XREF=gi:9870680 /DB_XREF=AV649666 /CLONE=GLCBWD07 /FEA=EST /CNT=5 /TID=Hs.108264.0 /TIER=ConsEnd /STK=5 /UG=Hs.108264 /UG_TITLE=ESTs
231184_at	gb:AW003865 /DB_XREF=gi:5850781 /DB_XREF=ws61c12.x1 /CLONE=IMAGE:2501686 /FEA=EST /CNT=9 /TID=Hs.171872.2 /TIER=Stack /STK=8 /UG=Hs.171872 /LL=1659 /UG_GENE=DDX8 /UG_TITLE=DEADH (Asp-Glu-Ala-AspHis) box polypeptide 8 (RNA helicase)
230613_at	gb:BE220311 /DB_XREF=gi:8907629 /DB_XREF=hv70f07.x1 /CLONE=IMAGE:3178789 /FEA=EST /CNT=13 /TID=Hs.13774.0 /TIER=Stack /STK=12 /UG=Hs.13774 /UG_TITLE=ESTs
238991_at	gb:BF439256 /DB_XREF=gi:11451773 /DB_XREF=nab61h01.x1 /CLONE=IMAGE:3270385 /FEA=EST /CNT=8 /TID=Hs.105074.0 /TIER=ConsEnd /STK=4 /UG=Hs.105074 /UG_TITLE=ESTs
204867_at	GCHFR: GTP cyclohydrolase I feedback regulator
227159_at	GHDC: GH3 domain containing
200648_s_at	GLUL: glutamate-ammonia ligase (glutamine synthetase)
217202_s_at	GLUL: glutamate-ammonia ligase (glutamine synthetase)
218913_s_at	GMIP: GEM interacting protein
222034_at	GNB2L1: Guanine nucleotide binding protein (G protein), beta polypeptide 2-like 1
213206_at	GOSR2: golgi SNAP receptor complex member 2
1552501_a_at	GPBAR1: G protein-coupled bile acid receptor 1
225058_at	GPR108: G protein-coupled receptor 108
202046_s_at	GRLF1: glucocorticoid receptor DNA binding factor 1
204149_s_at	GSTM4: glutathione S-transferase M4
203815_at	GSTT1: glutathione S-transferase theta 1
227262_at	HAPLN3: hyaluronan and proteoglycan link protein 3
218632_at	HECTD3: HECT domain containing 3
238591_at	HEXDC: Hexosaminidase (glycosyl hydrolase family 20, catalytic domain) containing
222491_at	HGSNAT /// LOC643642: Heparan-alpha-glucosaminide N-acetyltransferase /// similar to transmembrane protein 76
234665_x_at	HHLA3: HERV-H LTR-associating 3
205426_s_at	HIP1: huntingtin interacting protein 1
208306_x_at	HLA-DRB1: Major histocompatibility complex, class II, DR beta 1
215193_x_at	HLA-DRB1: major histocompatibility complex, class II, DR beta 1
209312_x_at	HLA-DRB1: major histocompatibility complex, class II, DR beta 1 /// major histocompatibility complex, class II, DR beta 1
206689_x_at	HTATIP: HIV-1 Tat interacting protein, 60kDa
214673_s_at	HUWE1: HECT, UBA and WWE domain containing 1
202439_s_at	IDS: iduronate 2-sulfatase (Hunter syndrome)
206342_x_at	IDS: iduronate 2-sulfatase (Hunter syndrome)
204792_s_at	IFT140: intraflagellar transport 140 homolog (Chlamydomonas)
205038_at	IKZF1:IKAROS family zinc finger 1 (Ikaros)
205926_at	IL27RA: interleukin 27 receptor, alpha
222062_at	IL27RA: interleukin 27 receptor, alpha
203126_at	IMPA2: inositol(myo)-1(or 4)-monophosphatase 2
241373_at	IMPDH2: IMP (inosine monophosphate) dehydrogenase 2
201625_s_at	INSIG1: insulin induced gene 1
201626_at	INSIG1: insulin induced gene 1
201627_s_at	INSIG1: insulin induced gene 1
210740_s_at	ITPK1: inositol 1,3,4-triphosphate 5/6 kinase
211360_s_at	ITPR2: inositol 1,4,5-triphosphate receptor, type 2
226267_at	JDP2: jun dimerization protein 2
1558448_a_at	JMJD2B: Jumonji domain containing 2B
227096_at	JOSD2: Josephin domain containing 2
212471_at	KIAA0241: KIAA0241
36612_at	KIAA0280: KIAA0280
212355_at	KIAA0323: KIAA0323
212683_at	KIAA0446: KIAA0446 gene product
212359_s_at	KIAA0913: KIAA0913
225704_at	KIAA1545: KIAA1545 protein
226829_at	KIAA1914: KIAA1914
244447_at	KLF10: Kruppel-like factor 10
221841_s_at	KLF4: Kruppel-like factor 4 (gut)
200704_at	LITAF: lipopolysaccharide-induced TNF factor
200706_s_at	LITAF: lipopolysaccharide-induced TNF factor
227954_at	LOC162073: hypothetical protein LOC162073
228845_at	LOC196463: hypothetical protein LOC196463
243293_at	LOC220729: Similar to Succinate dehydrogenase [ubiquinone] flavoprotein subunit, mitochondrial precursor (Fp) (Flavoprotein subunit of complex II)
226793_at	LOC283267: hypothetical protein LOC283267
238096_at	LOC284023: hypothetical protein LOC284023
1561433_at	LOC285103: hypothetical protein LOC285103
225034_at	LOC286167: hypothetical protein LOC286167
236306_at	LOC441385: Hypothetical LOC441385
216715_at	LOC442258: similar to Elongation factor 1-delta (EF-1-delta) (Antigen NY-CO-4)
229264_at	LOC642441: hypothetical protein LOC642441
227984_at	LOC650392: Hypothetical protein LOC650392
236700_at	LOC653352: similar to eukaryotic translation initiation factor 3, subunit 8
205011_at	LOH11CR2A: loss of heterozygosity, 11, chromosomal region 2, gene A
47560_at	LPHN1: latrophilin 1
242778_at	LPXN: leupaxin
219441_s_at	LRRK1: leucine-rich repeat kinase 1
211018_at	LSS: lanosterol synthase (2,3-oxidosqualene-lanosterol cyclase)
226206_at	MAFK: v-maf musculoaponeurotic fibrosarcoma oncogene homolog K (avian)
220302_at	MAK: male germ cell-associated kinase
218918_at	MAN1C1: mannosidase, alpha, class 1C, member 1
242117_at	MAP3K3: Mitogen-activated protein kinase kinase kinase 3
203901_at	MAP3K7IP1: mitogen-activated protein kinase kinase kinase 7 interacting protein 1
1565888_at	MAP3K7IP2: Mitogen-activated protein kinase kinase kinase 7 interacting protein 2
200835_s_at	MAP4: microtubule-associated protein 4
201460_at	MAPKAPK2: mitogen-activated protein kinase-activated protein kinase 2
226454_at	MARCH9: membrane-associated ring finger (C3HC4) 9
201475_x_at	MARS: methionine-tRNA synthetase
212064_x_at	MAZ: MYC-associated zinc finger protein (purine-binding transcription factor)
203003_at	MEF2D: MADS box transcription enhancer factor 2, polypeptide D (myocyte enhancer factor 2D)
227983_at	MGC7036: hypothetical protein MGC7036
218251_at	MID1IP1: MID1 interacting protein 1 (gastrulation specific G12-like (zebrafish))
223411_at	MIF4GD: MIF4G domain containing
209241_x_at	MINK1: misshapen-like kinase 1 (zebrafish)
231974_at	MLL2: myeloid/lymphoid or mixed-lineage leukemia 2
207565_s_at	MR1: major histocompatibility complex, class I-related
207566_at	MR1: major histocompatibility complex, class I-related
210223_s_at	MR1: major histocompatibility complex, class I-related
215182_x_at	MYH9: Myosin, heavy polypeptide 9, non-muscle
216361_s_at	MYST3: MYST histone acetyltransferase (monocytic leukemia) 3
242049_s_at	NAG: neuroblastoma-amplified protein
242610_x_at	NBPF9: neuroblastoma breakpoint family, member 9
1568857_a_at	NBR1: Neighbor of BRCA1 gene 1
203916_at	NDST2: N-deacetylase/N-sulfotransferase (heparan glucosaminyl) 2
215092_s_at	NFAT5: nuclear factor of activated T-cells 5, tonicity-responsive
240089_at	NFE2L3: Nuclear factor (erythroid-derived 2)-like 3
203927_at	NFKBIE: nuclear factor of kappa light polypeptide gene enhancer in B-cells inhibitor, epsilon
201158_at	NMT1: N-myristoyltransferase 1
222115_x_at	N-PAC: cytokine-like nuclear factor n-pac
209230_s_at	NUPR1: nuclear protein 1
215399_s_at	OS9: amplified in osteosarcoma
1555426_a_at	OTUD5: OTU domain containing 5
220557_s_at	PACS1: phosphofurin acidic cluster sorting protein 1
224658_x_at	PACS1: phosphofurin acidic cluster sorting protein 1
219034_at	PARP16: poly (ADP-ribose) polymerase family, member 16
202847_at	PCK2: phosphoenolpyruvate carboxykinase 2 (mitochondrial)
204209_at	PCYT1A: Phosphate cytidylyltransferase 1, choline, alpha
204545_at	PEX6: peroxisomal biogenesis factor 6
238672_at	PEX6: Peroxisomal biogenesis factor 6
320_at	PEX6: peroxisomal biogenesis factor 6
218338_at	PHC1 /// LOC653441: polyhomeotic-like 1 (Drosophila) /// similar to polyhomeotic 1-like
225005_at	PHF13: PHD finger protein 13
212660_at	PHF15: PHD finger protein 15
209345_s_at	PI4KII: phosphatidylinositol 4-kinase type II
209346_s_at	PI4KII: phosphatidylinositol 4-kinase type II
212518_at	PIP5K1C: phosphatidylinositol-4-phosphate 5-kinase, type I, gamma
221061_at	PKD2L1: polycystic kidney disease 2-like 1
225136_at	PLEKHA2: pleckstrin homology domain containing, family A (phosphoinositide binding specific) member 2
238013_at	PLEKHA2: pleckstrin homology domain containing, family A (phosphoinositide binding specific) member 2
203366_at	POLG: polymerase (DNA directed), gamma
228616_at	POLRMTL mRNA, partial sequence
37152_at	PPARD: peroxisome proliferative activated receptor, delta
212686_at	PPM1H: protein phosphatase 1H (PP2C domain containing)
1566303_s_at	PPP1R11: protein phosphatase 1, regulatory (inhibitor) subunit 11
225124_at	PPP1R9B: protein phosphatase 1, regulatory subunit 9B, spinophilin
208938_at	PRCC: papillary renal cell carcinoma (translocation-associated)
202178_at	PRKCZ: protein kinase C, zeta
241669_x_at	PRKD2: protein kinase D2
223839_s_at	PRO1933
244823_at	PSMB7: Proteasome (prosome, macropain) subunit, beta type, 7
244515_at	PSMD7: Proteasome (prosome, macropain) 26S subunit, non-ATPase, 7 (Mov34 homolog)
203555_at	PTPN18: protein tyrosine phosphatase, non-receptor type 18 (brain-derived)
213521_at	PTPN18: Protein tyrosine phosphatase, non-receptor type 18 (brain-derived)
217793_at	RAB11B: RAB11B, member RAS oncogene family
34478_at	RAB11B: RAB11B, member RAS oncogene family
225074_at	RAB2B: RAB2B, member RAS oncogene family
206039_at	RAB33A: RAB33A, member RAS oncogene family
1567457_at	RAC1: Ras-related C3 botulinum toxin substrate 1 (rho family, small GTP binding protein Rac1)
204543_at	RAPGEF1: Rap guanine nucleotide exchange factor (GEF) 1
203941_at	RC74: integrator complex subunit 9
205645_at	REPS2: RALBP1 associated Eps domain containing 2
1552651_a_at	RFFL: ring finger and FYVE-like domain containing 1
1569142_at	RFP2: ret finger protein 2
202964_s_at	RFX5: regulatory factor X, 5 (influences HLA class II expression)
221287_at	RNASEL: ribonuclease L (2',5'-oligoisoadenylate synthetase-dependent)
208632_at	RNF10: ring finger protein 10 /// ring finger protein 10
224186_s_at	RNF123: ring finger protein 123
223591_at	RNF135: ring finger protein 135
227726_at	RNF166: ring finger protein 166
224750_at	RNF185: ring finger protein 185
229207_x_at	RNF187: Ring finger protein 187
204668_at	RNF24: ring finger protein 24
203286_at	RNF44: ring finger protein 44
238355_at	RNPC2: RNA-binding region (RNP1, RRM) containing 2
218301_at	RNPEPL1: arginyl aminopeptidase (aminopeptidase B)-like 1
202426_s_at	RXRA: retinoid X receptor, alpha
227511_at	SAMD4B: Sterile alpha motif domain containing 4B
237689_at	SARS: Seryl-tRNA synthetase
240830_at	SCARNA17: small Cajal body-specific RNA 17
239022_at	SDHAL1: Succinate dehydrogenase complex, subunit A, flavoprotein-like 1
223567_at	SEMA6B: sema domain, transmembrane domain (TM), and cytoplasmic domain, (semaphorin) 6B
241093_at	SEPT6: Septin 6
214243_s_at	SERHL /// SERHL2 /// LOC651278: serine hydrolase-like /// serine hydrolase-like 2 /// similar to serine hydrolase-like 2
201357_s_at	SF3A1: splicing factor 3a, subunit 1, 120kDa
1559993_at	SFXN3: Sideroflexin 3
214096_s_at	SHMT2: serine hydroxymethyltransferase 2 (mitochondrial)
213600_at	SIPA1L3: signal-induced proliferation-associated 1 like 3
1558299_at	SIRPA: Signal-regulatory protein alpha
221913_at	SIRT3: sirtuin (silent mating type information regulation 2 homolog) 3 (S. cerevisiae)
244054_at	SKIL: SKI-like
206599_at	SLC16A5: solute carrier family 16, member 5 (monocarboxylic acid transporter 6)
213590_at	SLC16A5: solute carrier family 16, member 5 (monocarboxylic acid transporter 6)
209610_s_at	SLC1A4: solute carrier family 1 (glutamate/neutral amino acid transporter), member 4
212810_s_at	SLC1A4: solute carrier family 1 (glutamate/neutral amino acid transporter), member 4
212811_x_at	SLC1A4: solute carrier family 1 (glutamate/neutral amino acid transporter), member 4
202497_x_at	SLC2A3: solute carrier family 2 (facilitated glucose transporter), member 3
216236_s_at	SLC2A3: solute carrier family 2 (facilitated glucose transporter), member 3
217778_at	SLC39A1: solute carrier family 39 (zinc transporter), member 1
201349_at	SLC9A3R1: solute carrier family 9 (sodium/hydrogen exchanger), member 3 regulator 1
212167_s_at	SMARCB1: SWI/SNF related, matrix associated, actin dependent regulator of chromatin, subfamily b, member 1
1561973_at	SMARCC2: SWI/SNF related, matrix associated, actin dependent regulator of chromatin, subfamily c, member 2
229219_s_at	SMARCC2: SWI/SNF related, matrix associated, actin dependent regulator of chromatin, subfamily c, member 2
202383_at	SMCX: Smcy homolog, X-linked (mouse)
212666_at	SMURF1: SMAD specific E3 ubiquitin protein ligase 1
220358_at	SNFT: Jun dimerization protein p21SNFT
222183_x_at	SNW1: CDNA FLJ35189 fis, clone PLACE6016210 /// SNW domain containing 1
1554986_a_at	SNX19: sorting nexin 19
204433_s_at	SPATA2: spermatogenesis associated 2
201996_s_at	SPEN: spen homolog, transcriptional regulator (Drosophila)
202826_at	SPINT1: serine peptidase inhibitor, Kunitz type 1
213324_at	SRC: v-src sarcoma (Schmidt-Ruppin A-2) viral oncogene homolog (avian)
200918_s_at	SRPR: signal recognition particle receptor ('docking protein')
228784_at	ST3GAL2: ST3 beta-galactoside alpha-2,3-sialyltransferase 2
204542_at	ST6GALNAC2: ST6 (alpha-N-acetyl-neuraminyl-2,3-beta-galactosyl-1,3)-N-acetylgalactosaminide alpha-2,6-sialyltransferase 2
236484_at	STARD7: START domain containing 7
203010_at	STAT5A: signal transducer and activator of transcription 5A
212549_at	STAT5B: signal transducer and activator of transcription 5B
212550_at	STAT5B: signal transducer and activator of transcription 5B
227634_at	STK32C: serine/threonine kinase 32C
222557_at	STMN3: stathmin-like 3
203330_s_at	STX5: syntaxin 5
213654_at	TAF5L: TAF5-like RNA polymerase II, p300/CBP-associated factor (PCAF)-associated factor, 65kDa
1556054_at	TBC1D8: TBC1 domain family, member 8 (with GRAM domain)
201868_s_at	TBL1X: transducin (beta)-like 1X-linked
207554_x_at	TBXA2R: thromboxane A2 receptor
212759_s_at	TCF7L2: transcription factor 7-like 2 (T-cell specific, HMG-box)
204043_at	TCN2: transcobalamin II; macrocytic anemia
50221_at	TFEB: transcription factor EB
216262_s_at	TGIF2: TGFB-induced factor 2 (TALE family homeobox)
230428_at	THEM5: Thioesterase superfamily member 5
223780_s_at	THRAP1: thyroid hormone receptor associated protein 1
218540_at	THTPA: thiamine triphosphatase
216997_x_at	TLE4: transducin-like enhancer of split 4 (E(sp1) homolog, Drosophila)
235765_at	TLE4: transducin-like enhancer of split 4 (E(sp1) homolog, Drosophila)
212198_s_at	TM9SF4: transmembrane 9 superfamily protein member 4
1563222_at	TMBIM4: Transmembrane BAX inhibitor motif containing 4
222887_s_at	TMEM127: transmembrane protein 127
226239_at	TMEM150: transmembrane protein 150
220486_x_at	TMEM164 /// LOC653522: transmembrane protein 164 /// similar to hypothetical protein FLJ22679
223201_s_at	TMEM164 /// LOC653522: transmembrane protein 164 /// similar to hypothetical protein FLJ22679
223202_s_at	TMEM164 /// LOC653522: transmembrane protein 164 /// similar to hypothetical protein FLJ22679
222450_at	TMEPAI: transmembrane, prostate androgen induced RNA
201746_at	TP53: tumor protein p53 (Li-Fraumeni syndrome)
1557186_s_at	TPCN1: two pore segment channel 1
208315_x_at	TRAF3: TNF receptor-associated factor 3
227770_at	Transcribed locus
228177_at	Transcribed locus
229074_at	Transcribed locus
229418_at	Transcribed locus
230386_at	Transcribed locus
237369_at	Transcribed locus
241219_at	Transcribed locus
242298_x_at	Transcribed locus
239992_at	Transcribed locus, moderately similar to XP_546960.2 PREDICTED: similar to stromal antigen 3 [Canis familiaris]
239694_at	TRIM7: tripartite motif-containing 7
208763_s_at	TSC22D3: TSC22 domain family, member 3
203227_s_at	TSPAN31: tetraspanin 31
226152_at	TTC7B: tetratricopeptide repeat domain 7B
205546_s_at	TYK2: tyrosine kinase 2
201377_at	UBAP2L: ubiquitin associated protein 2-like
1294_at	UBE1L: ubiquitin-activating enzyme E1-like
233360_at	UBE2I: ubiquitin-conjugating enzyme E2I (UBC9 homolog, yeast)
212403_at	UBE3B: ubiquitin protein ligase E3B
202316_x_at	UBE4B: ubiquitination factor E4B (UFD2 homolog, yeast)
212144_at	UNC84B: unc-84 homolog B (C. elegans)
202152_x_at	USF2: upstream transcription factor 2, c-fos interacting
215737_x_at	USF2: upstream transcription factor 2, c-fos interacting
202682_s_at	USP4: ubiquitin specific peptidase 4 (proto-oncogene)
203940_s_at	VASH1: vasohibin 1
44111_at	VPS33B: vacuolar protein sorting 33B (yeast)
1557112_a_at	VPS53: Vacuolar protein sorting 53 (S. cerevisiae)
224563_at	WASF2: WAS protein family, member 2
209117_at	WBP2: WW domain binding protein 2
223293_at	WDR24: WD repeat domain 24
224789_at	WDR40A: WD repeat domain 40A
202249_s_at	WDR42A: WD repeat domain 42A
219809_at	WDR55: WD repeat domain 55
34225_at	WHSC2: Wolf-Hirschhorn syndrome candidate 2
231251_at	WIRE: WIRE protein
221784_at	WIZ: widely-interspaced zinc finger motifs
217836_s_at	YY1AP1: YY1 associated protein 1
1554821_a_at	ZBED1: zinc finger, BED-type containing 1
227047_x_at	ZBTB4: zinc finger and BTB domain containing 4
220261_s_at	ZDHHC4: zinc finger, DHHC-type containing 4
216677_at	ZNF154: zinc finger protein 154
1554045_at	ZNF24: zinc finger protein 24
1559674_at	ZNF333: zinc finger protein 333
232873_at	ZNF33A: zinc finger protein 33A
232693_s_at	ZNF395 /// FBXO16: zinc finger protein 395 /// F-box protein 16
233992_x_at	ZNF445: zinc finger protein 445
238683_at	ZNF524: zinc finger protein 524
218068_s_at	ZNF672: zinc finger protein 672
227445_at	ZNF689: zinc finger protein 689
213658_at	ZNF710: Zinc finger protein 710
213657_s_at	ZNF710: Zinc finger protein 710 /// MRNA full length insert cDNA clone EUROIMAGE 375854
37590_g_at	ZNF710: Zinc finger protein 710 /// MRNA full length insert cDNA clone EUROIMAGE 375854
225960_at	ZNRF1: zinc and ring finger 1
216014_s_at	ZXDA /// ZXDB: zinc finger, X-linked, duplicated A /// zinc finger, X-linked, duplicated B
207190_at	ZZEF1: zinc finger, ZZ-type with EF-hand domain 1
